# Supplementary material for: Evolution of nasal and olfactory infection characteristics of SARS-CoV-2 variants
Source: J Clin Invest. 2024 Mar 14;134(8):e174439. doi: 10.1172/JCI174439 (PMC11014658; doi:10.1172/JCI174439)
Supplement: Supporting data values [file jci-134-174439-s037.xlsx]

## Sheet: Fig.1E
OE	RE	RE
95.2381	0	0.7
91.4286	2.04082	0.6
185.714	1.90476	0
166.667	0.47619	1
156.764	0.565	0.5
129.659	0.672	0.3
134.249	0.424	0.2
		0.7
		1.2
		0.7
		1
		1
		2
		0
		1.53846
		0.828157
		0.21978
		0
		0
		0.21164
		0.093371
		0.073371
		1.03846
		0

## Sheet: Fig.2C
Ctrl	WA1	Delta	Omicron
0	92.7	80.3	5.42
0	87.3	73.8	6.04
0	84.6	77.9	5.69

## Sheet: Fig.2D
Ctrl	WA1	Delta	Omicron
0	0.678571	0.769231	9.06667
0	1.3	0.461538	6
0	0.833333	0.8	7.92308

## Sheet: Fig.2E
	Respiratory			Olfactory
2w	1	0.65	1.25	1.9	2.6	1.65
2m	1	0.71	1.59	3.7	5.2	4.9
19m	1	1.86	0.76	4.5	5.25	7.1

## Sheet: Fig.3B
Ctrl	WA-1	Delta	Omicron
0	1.3	17.3333	2.7
0	1	21.6667	1
0	0.7	25.5	1.7

## Sheet: Fig.3E
WA1	Delta	Omicron
0.333333	0.0833333	4
0.14	0.0533333	2.75
0.26	0.0733333	3.125

## Sheet: Fig.4H
1m	8m
0.818182	0.058366
0.930233	0.098522
1.2069	0.08

## Sheet: Fig.4I
Young	Old
6.7	2.523
9.4	1.327
12.8	1.719
	0
	0

## Sheet: Fig.4L
Young	Old
52.6862	12.5
36.1538	7.36
27.7778	5.63
	3.21

## Sheet: Fig.5E
Mock	1m	8m
100	172.222	96.2963
95.22	153.333	127.037
87.954	193.333	104.444

[truncated: 13 more sheets: Fig.6D, Fig.7D, Fig.7E, Fig.8B, Fig.8C, Fig.8E, Fig.S5A, Fig.S5D, Fig.S5F, Fig.S7A, Fig.S7D_Lgr5, Fig.S7D_Sox2, Fig.S7D_Tubb3]
